# Supplementary material for: The Human Milk Microbiome in Mothers of Very-Low-Birth-Weight Infants: A Systematic Review of Recent Clinical Studies
Source: Children (Basel). 2026 Jun 6;13(6):790. doi: 10.3390/children13060790 (PMC13297312; doi:10.3390/children13060790)
Supplement: Supplementary file 1 [file children-13-00790-s001.zip]

Archive with 1 entries (1 files):
- children-4331992-supplementary.pdf
